# Supplementary material for: In-Hospital Mortality Among Patients Undergoing Percutaneous Pericardiocentesis for Pericardial Effusion with and Without Malignancy
Source: Curr Oncol. 2025 Sep 15;32(9):514. doi: 10.3390/curroncol32090514 (PMC12468728; doi:10.3390/curroncol32090514)
Supplement: Supplementary file 1 [file curroncol-32-00514-s001.zip]

Archive with 1 entries (1 files):
- curroncol-3825341-supplementary.pdf
